# Supplementary material for: Resilience of Canola to Plasmodiophora brassicae (Clubroot) Pathotype 3H under Different Resistance Genes and Initial Inoculum Levels
Source: Plants (Basel). 2024 Jun 2;13(11):1540. doi: 10.3390/plants13111540 (PMC11174560; doi:10.3390/plants13111540)
Supplement: Supplementary file 1 [file plants-13-01540-s001.zip]

Archive with 1 entries (1 files):
- plants-3001601-supplementary.pdf
